# Supplementary material for: Nutrient Composition of Four Dietary Patterns in Italy: Results from an Online Survey (the INVITA Study)
Source: Foods. 2024 Jul 2;13(13):2103. doi: 10.3390/foods13132103 (PMC11240948; doi:10.3390/foods13132103)
Supplement: Supplementary file 1 [file foods-13-02103-s001.zip]

Archive with 1 entries (1 files):
- foods-3071007-supplementary.pdf
